# Supplementary material for: Comprehensive DNA methylation analysis of tissue of origin of plasma cell-free DNA by methylated CpG tandem amplification and sequencing (MCTA-Seq)
Source: Clin Epigenetics. 2019 Jun 24;11:93. doi: 10.1186/s13148-019-0689-y (PMC6591962; doi:10.1186/s13148-019-0689-y)
Supplement: Supplementary file 2 — Supplementary Tables S1–S8. (XLSX 180 kb) [file 13148_2019_689_MOESM2_ESM.xlsx]

## Sheet: S. Table1
Supplementary Table 1: Sequencing information
Type	Normal tissues																	Paired plasma samples from healthy individuals (original, n = 14)														Paired WBC samples from healthy individuals (original, n = 14)														Paired plasma samples from healthy individuals (normalised, n = 14)
Patient ID	-	-	-	-	-	-	-	-	-	-	-	-	-	-	-	-	-	N13	N14	N19	N23	N24	N25	N27	N32	N29	N2	N3	N4	N22	N26	N13	N14	N19	N23	N24	N25	N27	N32	N29	N2	N32	N4	N22	N26	N13	N14	N19	N23
Age	NA	NA	NA	NA	NA	NA	NA	NA	NA	NA	NA	NA	NA	NA	NA	NA	NA	38	52	58	61	37	26	66	ND	34	34	68	78	51	48	38	52	58	61	37	26	66	63	34	34	68	78	51	48	38	52	58	61
Gender	NA	NA	NA	NA	NA	NA	NA	NA	NA	NA	NA	NA	NA	NA	NA	NA	NA	M	M	F	M	M	M	M	M	M	F	F	M	F	M	M	M	F	M	M	M	M	M	M	F	F	M	F	M	M	M	F	M
Sample	Liver1	Liver2	Liver3	Lung1	Lung2	Stomach1	Stomach2	Colon1	Colon2	Kidney1	Kidney2	Pancreas1	Pancreas2	Muscle1	Muscle2	Skin1	Skin2	Pn13	Pn14	Pn19	Pn23	Pn24	Pn25	Pn27	Pn32	Pn29	Pn2	Pn3	Pn4	Pn22	Pn26	Twbc18	Twbc19	Twbc24	Twbc27	Twbc28	Twbc29	Twbc30	Twbc34	Twbc70	Twbc76	Twbc77	Twbc78	Twbc80	Twbc81	Pn13_nor	Pn14_nor	Pn19_nor	Pn23_nor
Raw reads(pair end)	4294877	4614104	5625743	4156173	4325648	2735761	4590101	3414955	3141298	2925327	7902968	5145557	3048565	2296868	3082045	3258061	4860447	6645403	7842681	6414685	5795071	4727620	6424855	6362676	10123652	6211758	4530695	4421859	7290914	5243402	6074836	10559516	11970949	3884947	6526171	3516582	2917377	5140995	7998486	9264956	7225887	6508195	3066650	3244218	2844813	-	-	-	-
Clean reads (pair end)	4100981	4425155	5402932	2898406	2924670	1842285	3155007	2313855	2102995	2001874	5510277	3543105	2110856	1462912	2073393	2119555	3093855	6235224	7482112	6125414	4997712	4320641	5980818	5921487	6950057	5511485	4378085	4269412	6955476	4742104	5702063	5498484	6101775	2217393	3594400	1971517	1693519	2971490	5316714	6949303	5306922	4843958	2237246	2368813	2054826	-	-	-	-
Mapped Reads (pair end)	2430273	2522262	2862019	1483819	1492845	961720	1719428	1216305	1125986	1075786	2957737	1852801	1146523	733072	1049675	1107315	1512748	3246918	4047312	3198045	2781615	2325765	3480736	3222156	3562823	3011889	2453538	2619825	3324855	2718347	3210725	2773178	3022999	1078972	1712867	965187	862990	1464766	2809696	3488526	2629585	2649558	1115295	1283791	1098100	2551583	2820192	1003242	1571816
Mapping ratio	0.592608	0.569983	0.529716	0.511943	0.510432	0.522026	0.544984	0.525662	0.53542	0.537389	0.536767	0.522931	0.543155	0.501105	0.50626	0.522428	0.488952	0.520738	0.540932	0.522095	0.556578	0.538292	0.581983	0.544146	0.512632	0.546475	0.560414	0.613627	0.47802	0.573236	0.563081	0.504353	0.495429	0.486595	0.476538	0.489566	0.509584	0.49294	0.528465	0.501997	0.495501	0.546982	0.498512	0.541955	0.5344	0.520738	0.540932	0.522095	0.556578
Duplication rate	1.14941	1.16086	1.14478	1.10676	1.1178	1.10047	1.0978	1.10176	1.11463	1.11907	1.13079	1.12838	1.1222	1.09647	1.09114	1.08272	1.08662	1.95769	1.94456	1.30711	1.14735	1.50225	1.63861	1.47544	1.31946	2.01932	1.21003	1.72737	2.75326	1.5899	1.45126	1.24791	1.29096	1.17026	1.19713	1.1815	1.15637	1.19663	1.51368	1.48359	1.36256	1.45788	1.23413	1.23863	1.2219	1.6952	1.60177	1.07184	1.07569
Bisulfite conversion rate	0.991204	0.991423	0.991093	0.982876	0.983325	0.981743	0.982222	0.983712	0.98434	0.983005	0.983197	0.985302	0.983528	0.983046	0.983062	0.98571	0.982385	0.986416	0.986749	0.981535	0.973267	0.978231	0.979246	0.97791	0.987061	0.976194	0.990016	0.990808	0.981659	0.979222	0.979562	0.971622	0.972376	0.973149	0.97118	0.972952	0.975859	0.974937	0.977334	0.978924	0.976632	0.979404	0.979141	0.980775	0.981319	0.986416	0.986749	0.981535	0.973267
[truncated: 86 more columns]

## Sheet: S. Table2
Supplementary Table 2: Overview of tissue specific markers
Tissue	Tissue-specific index restriction	Marker Number	Total MePM	P value
Liver	Yes	59	2032	4.5e-06
Lung	No	8	68.5	0.0017
Stomach	Yes	8	100.9	0.78
Colon	Yes	21	616.4	0.37
Kidney	Yes	13	294.1	0.79
Pancrease	Yes	18	702.3	0.26
Muscle	No	11	122.3	0.31
Skin	Yes	8	304	0.1

## Sheet: S. Table3
Supplementary Table 3: Methylation values (MePM) of 146 tissue specific CGCGCGG markers in plasma and tissue samples
Marker_number	Tissue	Genomic_location_of_the_CGI	Genomic_location_of_the_cgcgcgg	Genomic_location_of_the_CpG_sites	CGI_subgroup	Gene	MePM_of_fully_methylated_human_genomic_DNA	CGI_number	cgcgcgg_number	cg_number	Strand	Tissue-specific_index	Normal tissues																	Paired plasma samples from healthy individuals (original, n = 14)														Paired WBC samples from healthy individuals (original, n = 14)
													-	-	-	-	-	-	-	-	-	-	-	-	-	-	-	-	-	N13	N14	N19	N23	N24	N25	N27	N32	N29	N2	N32	N4	N22	N26	N13	N14	N19	N23	N24	N25
													Liver1	Liver2	Liver3	Lung1	Lung2	Stomach1	Stomach2	Colon1	Colon2	Kidney1	Kidney2	Pancreas1	Pancreas2	Muscle1	Muscle2	Skin1	Skin2	Pn13	Pn14	Pn19	Pn23	Pn24	Pn25	Pn27	Pn32	Pn29	Pn2	Pn3	Pn4	Pn22	Pn26	Twbc18	Twbc19	Twbc24	Twbc27	Twbc28	Twbc29
1	Liver	chr5:176830275-176831639	chr5:176830307-176830314	chr5:176830348-176830349	Intragenic_CGI	F12	35.48	20833	1	5	+	1	131.88	97.48	92.18	0	0	1.1	0.61	0	0	0	0	0	0	0	0	0	0	5.69	9.54	2.35	0	0.47	9.74	0.34	3.3	4.44	2.58	0.81	1.97	0.81	1.69	0	0	0	0	0	0
2	Liver	chr10:106028542-106029047	chr10:106028643-106028650	chr10:106028628-106028629	Promoter_CGI	GSTO2	59.58	148	1	1	-	0.93	123.64	103.73	58.12	1.44	0.72	0	0.61	2.62	0	0.98	0	33.8	57.94	1.45	5.07	2.87	2.13	5.36	3.71	0	0	2.37	5.03	0	1.2	0.74	2.15	0	1.64	0.41	3.72	0	0	0	0	0	0
3	Liver	chr12:3308812-3310270	chr12:3309567-3309574	chr12:3309556-3309557	Intragenic_CGI	TSPAN9	42.375	3160	1	2	-	0.94	117.13	86.65	71.45	10.77	10.02	0	4.28	0.87	0	16.68	42.27	0.57	0.92	0	2.03	0	0	4.02	3.97	2.02	0.39	0.47	3.14	0	3.9	1.11	1.29	1.61	3.28	0.81	0.34	0	0	0	0	0	0
4	Liver	chr17:17625605-17628500	chr17:17627965-17627972	chr17:17627924-17627925	Intragenic_CGI	RAI1	14.285	7445	5	6	-	0.97	101.95	68.74	73.3	0	0	0	0	1.75	7.53	0.98	5.73	8.02	9.2	0	0	0	0	3.68	0.26	0	0	0.47	1.26	0	0.3	0	0	0.81	0.33	0	1.01	0	0	0	0	0	0
5	Liver	chr17:79478235-79482426	chr17:79482248-79482255	chr17:79482289-79482290	Promoter_CGI	ACTG1	33.03	8736	4	1	+	0.96	111.93	57.07	69.6	0	0	0	0	0	0	6.87	48.72	0	0	0	0	0	0	7.36	0.26	0	0	1.9	5.97	1.03	1.5	2.96	0	0	5.58	0	2.03	0	0	0	0	0	0
6	Liver	chr2:219922154-219923130	chr2:219922281-219922288	chr2:219922340-219922341	3_CGI	IHH	26.065	17036	1	3	+	0.98	99.35	55.4	59.23	2.15	2.86	0	0	0	1.88	6.87	9.31	0	0	0	0	0	0	2.68	2.91	0	0	0	5.03	0.69	0.3	3.7	1.72	3.23	3.61	1.22	0	0	0	0	0	0	0
7	Liver	chr6:152128822-152129771	chr6:152129639-152129646	chr6:152129680-152129681	Intragenic_CGI	ESR1	21.85	21704	1	5	+	1	92.84	61.24	58.12	0	0	0	0	0	0.94	0	0.36	0	0	1.45	0	0	0	0.67	0	0	0.39	0	0.31	0	0	0	0	1.21	0	0	0	0	0	0	0	0	0
8	Liver	chr2:42328300-42328827	chr2:42328505-42328512	chr2:42328512-42328513	Intergenic_CGI	-	30.345	17524	1	1	+	0.99	70.71	70.82	59.97	0	0	0	0.61	0	0.94	0	0.36	0	1.84	0	1.01	0	1.42	2.68	0.79	0.34	0	1.9	6.91	0.34	1.8	1.85	0.86	0	0.33	0.41	0	0	0	0	0	0	0
9	Liver	chr8:145103285-145108027	chr8:145103937-145103944	chr8:145103993-145103994	3_CGI	OPLAH	24.255	24584	1	4	+	0.97	75.92	99.15	19.25	0	0	2.21	0	0	0	7.85	10.03	1.72	8.28	0	0	0	0.71	0.67	2.38	0	0	0	0	0	0.3	0	0	0	0	0	0	0	0	0	0	0	0
10	Liver	chr3:197281605-197283128	chr3:197281668-197281675	chr3:197281666-197281667	Promoter_CGI	BDH1	14.205	18635	3	1	-	1	96.74	51.24	44.42	0	0	0	0	0	0	0	0	0	0	0	0	0	0	6.36	0.26	0	0	0	2.51	0	0.6	0.74	1.29	0	0	0.41	0.68	0	0	0	0	0	0
11	Liver	chr11:2165135-2165672	chr11:2165183-2165190	chr11:2165207-2165208	Intragenic_CGI	IGF2	12.48	1567	1	2	+	0.99	64.21	43.32	55.53	0	0	0	0.61	0	0	1.96	1.43	0	0	1.45	0	0	0	0	0.53	0	0	0.47	4.71	2.41	0.6	2.22	0	0	1.64	0	0	0	0	0	0	0	0
12	Liver	chr19:36389545-36389967	chr19:36389790-36389797	chr19:36389820-36389821	Intragenic_CGI	NFKBID	10.18	10500	1	1	+	1	68.98	48.32	34.8	0	0	0	0	0	0	0	0	0	0	0	0	0	0	3.68	0.79	0.34	0	0	2.2	1.03	1.2	1.85	1.29	1.61	0	0	0	0	0	0	0	0	0
13	Liver	chr21:32929927-32932017	chr21:32930001-32930008	chr21:32929963-32929964	Promoter_CGI	TIAM1	75.575	15267	5	4	-	0.99	58.13	52.49	29.99	0	0	3.31	3.06	0	0	0	0	0	0	0	0	0	0.71	1	1.59	0	0	0	2.83	0.69	0.9	0.74	0	1.21	0.66	0	0.34	0	0	0	0	0	0
14	Liver	chr9:112810858-112811128	chr9:112811073-112811080	chr9:112811071-112811072	Promoter_CGI	AKAP2	30.5	25295	2	1	-	0.97	45.12	51.66	42.2	0	0	0	0	0.87	0	0	0.72	0	0	13.05	4.06	1.91	1.42	2.34	0.26	0	0	0	4.71	0	2.1	2.22	0	0.81	3.28	0	0	0	0	0	0	0	0
15	Liver	chr8:11565217-11567212	chr8:11565223-11565230	chr8:11565276-11565277	Intragenic_CGI	GATA4	21.725	24296	1	4	+	0.99	48.59	49.99	38.13	0	0	0	0	1.75	1.88	0	0	0	3.68	0	0	0	0	1.67	0.26	0	0	0.95	0	0	0	1.85	0	0.4	0	0	0.34	0	0	0	0	0	0
16	Liver	chr17:26698359-26699557	chr17:26699481-26699488	chr17:26699455-26699456	Promoter_CGI	SARM1	21.8	7589	2	4	-	0.9	59.87	39.16	35.17	0	0	0	0	2.62	0.94	10.79	7.88	7.45	38.63	0	0	0	0	4.02	1.06	0.34	0	1.42	6.6	1.03	2.4	0	0.43	0.81	2.3	0.81	1.69	0	0	0	0	0	0
17	Liver	chr11:2158951-2162484	chr11:2161252-2161259	chr11:2161317-2161318	Intragenic_CGI	IGF2	22.245	1566	2	7	+	1	20.39	46.24	65.89	0	0.72	1.1	0	0	0	0	0	0.57	0	0	0	0	0	0	0.79	0	0	0.95	2.83	0.34	0	0.37	0.43	1.21	2.63	0	0	0	0	0	0	0	0
18	Liver	chr16:51147490-51147944	chr16:51147838-51147845	chr16:51147901-51147902	Intergenic_CGI	-	36.64	6627	1	5	+	0.99	67.24	34.16	26.65	0	0	1.1	0	0	0	0.98	1.79	0	0	0	0	0	0	2.68	1.59	0	0	2.37	1.89	0.34	0	0	0	0.81	0.33	0	0	0	0	0	0	0	0
19	Liver	chr19:18499097-18499697	chr19:18499465-18499472	chr19:18499462-18499463	3_CGI	GDF15	29.345	10038	1	1	-	0.97	46.85	36.66	38.87	0	0	0	1.22	0.87	0	0	1.43	3.44	11.04	0	0	0	0	4.35	0.26	1.68	0	0.95	13.51	0	1.5	3.33	0.86	1.21	0.33	0.81	1.01	0	0	0	0	0	0
20	Liver	chr13:113761566-113765534	chr13:113764621-113764628	chr13:113764653-113764654	Intragenic_CGI	F7	29.09	3873	1	2	+	1	49.46	31.24	41.46	0	0	0	0	0.87	0	0	0	0	0	0	0	0	0	0.67	0	1.35	0	0	2.51	0.69	1.8	0	0.43	2.02	1.31	0	0.34	0	0	0	0	0	0
21	Liver	chr10:102882977-102883551	chr10:102883320-102883327	chr10:102883377-102883378	Intragenic_CGI	TLX1NB	27.47	69	1	5	+	0.98	32.1	47.49	38.87	0	0.72	5.51	4.28	0	0	0	0	0	0	0	0	0	0	1	0	0.67	0.78	0.47	2.51	0	1.8	0	0.43	0	0	0.81	0	0	0	0	0	0	0
22	Liver	chr1:17025923-17027942	chr1:17027819-17027826	chr1:17027774-17027775	Intragenic_CGI	ESPNP	55.29	12734	2	5	-	0.97	39.04	24.58	53.31	0	0	0	1.22	0	0	10.79	8.24	0	0	0	0	0.96	0	2.68	0	0.67	0	0	5.03	0	1.5	0.74	2.15	0	2.96	0.81	0.34	0	0	0	0	0	0
23	Liver	chr7:155595692-155599414	chr7:155596198-155596205	chr7:155596240-155596241	3_CGI	SHH	22.305	23135	2	5	+	0.98	47.72	34.16	30.36	0	0	0	4.28	1.75	3.76	0.98	0	0	0	0	0	0	0	1.67	0	0.34	0	0	2.2	0	0.6	2.96	0	0.4	0.66	0	0	0	0	0	0	0	0
24	Liver	chr14:62217725-62218077	chr14:62217866-62217873	chr14:62217923-62217924	Intergenic_CGI	-	47.38	4839	1	7	+	0.99	33.84	54.99	22.21	0	0	0	0	0	0.94	1.96	1.43	1.15	0	0	1.01	0	0.71	0	0.26	0	0	0	1.26	0.34	0	1.48	0	0	0	0	0.68	0	0	0	0	0	0
25	Liver	chr16:51147490-51147944	chr16:51147702-51147709	chr16:51147651-51147652	Intergenic_CGI	-	36.34	6627	2	4	-	0.99	40.78	39.99	23.32	0	0	1.1	0	0	2.82	0	0.72	0	0	0	0	0	0	0.67	2.65	0	0	0	1.57	0	0.6	1.11	0.43	0	0	0	1.35	0	0	0	0	0	0
26	Liver	chr21:32929927-32932017	chr21:32930002-32930009	chr21:32930053-32930054	Promoter_CGI	TIAM1	45.075	15267	1	3	+	0.99	45.12	38.74	16.29	0	0	0	4.28	0	0	0	1.07	0	0	0	0	0	0	3.35	0.26	0	0	0	0	0	0	0	0.43	0.81	0	0	0	0	0	0	0	0	0
27	Liver	chr9:112810858-112811128	chr9:112811074-112811081	chr9:112811081-112811082	Promoter_CGI	AKAP2	47.575	25295	1	1	+	0.94	29.93	32.91	36.65	0	0	0	1.22	0	0	0	0	0	0.92	15.95	6.09	1.91	4.25	4.35	0	0	0.39	1.42	13.2	0	2.7	2.59	2.58	0.81	8.54	0.41	0.68	0	0	0	0	0	0
28	Liver	chr11:66623620-66626614	chr11:66624480-66624487	chr11:66624470-66624471	Promoter_CGI	PC	46.765	2146	1	1	-	1	49.02	35.83	6.29	0	0	0	0	0	0	0.98	0.72	0	0	0	0	0	0	0	0	0.67	0	0.47	3.77	0	1.2	0	0	0	0.99	0.81	1.35	0	0	0	0	0	0
29	Liver	chr10:81002109-81003687	chr10:81003084-81003091	chr10:81003131-81003132	Intragenic_CGI	ZMIZ1	52.24	994	1	7	+	0.95	16.05	68.32	6.66	0	0	1.1	4.28	1.75	0.94	3.92	2.87	0	9.2	0	0	0	0	0.33	1.32	0	0.78	0	0.63	0	2.1	0	0.43	0.81	0	0	0.34	0	0	0	0	0	0
30	Liver	chr6:30139718-30140263	chr6:30139962-30139969	chr6:30139995-30139996	3_CGI	TRIM15	22	22099	1	4	+	0.96	34.71	27.08	20.73	0	0	0	0	0.87	3.76	4.9	6.09	0	0	0	0	0	0	0	0	0	0	0	0.31	0.69	0	0	0	0.81	0	0	0	0	0	0	0	0	0
31	Liver	chr13:113761566-113765534	chr13:113765283-113765290	chr13:113765224-113765225	Intragenic_CGI	F7	19.44	3873	7	10	-	1	38.61	10.83	25.54	0	0	0	0	0	0.94	0	0	0	0	0	0	0	0	0.33	0	0	0	0	0.31	0.34	0	0	0.43	0	0	0	0	0	0	0	0.64	0	0
32	Liver	chr10:105452338-105453230	chr10:105452949-105452956	chr10:105452943-105452944	Intragenic_CGI	SH3PXD2A	18.24	141	1	1	-	0.97	30.37	20.83	18.14	1.44	0.72	3.31	0.61	0	0	0	0	0	1.84	0	2.03	0	0	0.67	1.59	0	0	0.47	2.51	0.34	1.5	1.85	0	1.21	5.26	0.81	0	0	0	0	0	0	0
33	Liver	chr7:127671158-127672853	chr7:127672053-127672060	chr7:127672060-127672061	Promoter_CGI	SND1	63.145	22833	2	1	+	0.95	14.75	34.16	16.66	0	0	0	0	0	0	0	0	8.02	9.2	0	0	0	0	0.67	1.06	0	0.39	0	0	0	0.9	1.85	0	0.4	1.64	0	1.01	0	0	0	0	0	0
34	Liver	chr7:100608736-100609793	chr7:100609784-100609791	chr7:100609831-100609832	Intergenic_CGI	-	64.145	22666	1	2	+	1	19.96	34.16	7.03	0	0	0	0	0	0	0	0	0	0	0	0	0	1.42	1	0	0	0	0	2.83	0.34	0	0	0	0	1.31	0.41	0	0	0	0	0	0	0
35	Liver	chr22:19709081-19712106	chr22:19711378-19711385	chr22:19711327-19711328	3_CGI	SEPT5-GP1BB	65.615	15644	5	7	-	0.9	11.71	27.91	21.47	0	2.15	0	1.22	0.87	2.82	4.9	2.87	0	5.52	7.25	0	2.87	0.71	0	0	0	0	0	0	0	0	0	0	0	0	0	0	0	0	0	0	0	0
36	Liver	chr7:100608736-100609793	chr7:100609783-100609790	chr7:100609742-100609743	Intergenic_CGI	-	131.04	22666	2	3	-	0.99	19.09	34.16	4.81	0	0	1.1	0	0	0	0.98	0.36	0.57	0	0	0	0	0	5.69	0.79	0.34	0	0	4.71	0	0	0.74	0	1.21	0.99	0	1.35	0	0	0	0	0	0
37	Liver	chr7:100230649-100231320	chr7:100231108-100231115	chr7:100231099-100231100	Intragenic_CGI	TFR2	22.325	22648	3	2	-	0.95	28.2	15.41	12.96	0	0	1.1	2.45	0	0	0.98	0.72	9.74	0	0	0	0	0	0	1.06	0	0.78	1.42	6.6	0	0.9	1.85	0.86	0	0.33	0.81	1.01	0	0	0	0	0	0
38	Liver	chr12:52240772-52242547	chr12:52240826-52240833	chr12:52240838-52240839	Intergenic_CGI	-	48.505	3321	1	2	+	0.96	16.49	34.16	4.81	0	0	1.1	3.06	0	0	0	1.07	1.72	2.76	0	0	0	0.71	1	0.26	0.67	0	0.95	0.63	0	0.3	1.48	0	1.21	0	0.41	1.69	0.8	0	0	0	0	0
39	Liver	chr19:18209911-18210268	chr19:18210074-18210081	chr19:18210038-18210039	Intragenic_CGI	MAST3	55.51	10008	2	2	-	1	16.92	17.5	15.92	0	0	0	0	0	0	0	0	0	0.92	0	0	0	0	0	0	0	0	0	0.63	0	0.3	0	0.43	0	0	0	0	0	0.74	0	0	0	0
40	Liver	chr22:43807400-43808455	chr22:43807600-43807607	chr22:43807543-43807544	Promoter_CGI	MPPED1	20.91	16070	4	7	-	1	16.49	15.83	16.66	0	0	0	0.61	0	0	0	0	0	0	0	0	0	0	0	0	0	0	0	0	0	0	0	1.29	0.81	0	0	0.68	0	0	0	0	0	0
41	Liver	chr4:778661-780592	chr4:780281-780288	chr4:780335-780336	3_CGI	CPLX1	57	20003	1	3	+	0.99	22.99	19.16	5.55	0	0	1.1	1.22	0	0	0	0	0	0	0	0	0	0	0	0	0	0	0	0.31	0	0.3	0	0.86	3.23	0	0	0	0	0	0	0	0	0
42	Liver	chr18:19744936-19752363	chr18:19751928-19751935	chr18:19751870-19751871	Promoter_CGI	GATA6	19.965	9029	7	10	-	1	14.75	15	17.4	0	0	0	0	0	0	0	0	0	0	0	0	0	0	0	0	0	0	0	0.94	0.34	0.6	0	0	0	0	0	0.34	0	0	0	0	0	0
43	Liver	chr9:132099123-132099616	chr9:132099139-132099146	chr9:132099138-132099139	Intergenic_CGI	-	55.725	25529	2	1	-	0.94	8.24	24.99	13.7	0	0.72	0	0	0	0	0.98	0	0	10.12	1.45	0	1.91	0	1.67	0.79	0	0.39	0	0	0	0	0	0	0	0	0	0.34	0	0	0	0	0	0
44	Liver	chr2:216877899-216878352	chr2:216878229-216878236	chr2:216878217-216878218	Promoter_CGI	MREG	63.455	16989	2	1	-	0.99	6.51	27.91	11.48	0	0	0	0	0	0	1.96	0	0	0	0	0	0	0	2.34	0	0	0.39	0	0.31	0	0.6	1.11	0.43	0.4	0.99	0.41	2.03	0	0	0	0	0	0
45	Liver	chr1:26686516-26687281	chr1:26687081-26687088	chr1:26687067-26687068	Intergenic_CGI	-	18.115	13538	2	2	-	0.99	22.99	12.08	10.74	0	0	0	1.22	0	0	0.98	0	0	0	0	0	0	0	0	0	0	0	0	0	0	0	0	0	0	0	0	0	0	0	0	0	0	0
46	Liver	chr19:50037078-50037670	chr19:50037471-50037478	chr19:50037526-50037527	Intragenic_CGI	RCN3	15.64	11257	1	10	+	0.92	16.05	16.66	11.85	0	0	0	0	8.74	1.88	3.92	5.01	0	0	0	0	0	0	2.01	0	0	0	0	0	0	0	2.96	0	0	0	0	0.68	0	0	0	0	0	0
47	Liver	chr1:17025923-17027942	chr1:17027820-17027827	chr1:17027834-17027835	Intragenic_CGI	ESPNP	25.68	12734	1	2	+	0.91	16.49	5.42	21.47	0	0	2.21	0.61	0.87	0	4.9	10.39	0	0.92	0	0	0	0	1	0	0	0	0	4.09	2.07	0	1.11	1.72	2.83	1.31	0.41	0	0	0	0	0	0	0
48	Liver	chr17:79478235-79482426	chr17:79482201-79482208	chr17:79482181-79482182	Promoter_CGI	ACTG1	10.835	8736	7	3	-	0.95	14.32	10	17.03	0	0	0	0	0	0	1.96	9.31	0	0	0	0	0	0	3.68	0	0	0.39	0.47	0.94	2.07	0.3	0	0.43	0	0.99	0	0.68	0	0	0	0	0	0
49	Liver	chr19:36389545-36389967	chr19:36389828-36389835	chr19:36389855-36389856	Intragenic_CGI	NFKBID	24.23	10500	2	1	+	1	15.62	14.58	10	0	0	0	0	0	0	0	0	0	0	0	0	0	0	1	0.53	0	0	0.95	1.26	0.34	0	2.22	0.43	0	0	0	0.34	0	0	0	0	0	0
50	Liver	chr3:147126988-147128999	chr3:147128727-147128734	chr3:147128679-147128680	Promoter_CGI	ZIC1	43.89	18332	3	2	-	1	4.34	25.83	9.25	0	0	0	0.61	0	0	0	0	0	0	0	0	0	0	0.33	0	0	0	0	0	0.34	0	0	0	2.42	0	0	0	0	0	0	0	0	0
51	Liver	chr10:77155128-77169600	chr10:77155190-77155197	chr10:77155145-77155146	Promoter_CGI	ZNF503-AS2	33.755	977	10	5	-	0.9	6.94	22.08	8.88	0	0	0	0.61	4.37	0	4.9	1.43	1.15	0.92	0	0	1.91	4.25	0.33	0	0	0	0	0	0	0	0	0.86	0.4	0	0	0.34	0	0	0	0	0	0
52	Liver	chr7:100230649-100231320	chr7:100231007-100231014	chr7:100230997-100230998	Intragenic_CGI	TFR2	18.635	22648	1	1	-	0.98	12.15	11.25	10	0	0	0	0	0	0	0	0	0	2.76	0	0	0	0	2.01	1.06	0	0	1.42	4.09	0	0.3	0.74	0	0	0.33	0	0.34	0	0	0	0	0	0
53	Liver	chr11:2158951-2162484	chr11:2160675-2160682	chr11:2160636-2160637	Intragenic_CGI	IGF2	30.92	1566	4	6	-	1	0.87	24.58	7.77	0	0	0	0.61	0	0	0	0	0	0	0	0	0	0	2.01	0.53	0	0	0	0	0	0.6	1.85	0	3.63	2.3	1.22	0.68	0	0	0	0	0	0
54	Liver	chr5:125759047-125759298	chr5:125759259-125759266	chr5:125759290-125759291	Promoter_CGI	GRAMD3	43.37	20285	1	1	+	1	13.01	13.33	5.55	0	0	0	0	0	0	0	0	0	0	0	0	0	0	0.33	0	0	0	0	2.51	0	0.9	1.85	0.43	0	0.33	0	0	0	0	0	0	0	0
55	Liver	chr21:32929927-32932017	chr21:32931615-32931622	chr21:32931631-32931632	Promoter_CGI	TIAM1	13.9	15267	3	1	+	1	13.88	12.91	4.44	0	0	0	0	0	0	0	0	0	0	0	0	0	0	0.67	0	0	0	0	0.94	0	0.9	1.85	0	0	1.64	0	0	0	0	0	0	0	0
56	Liver	chr8:145103285-145108027	chr8:145104454-145104461	chr8:145104507-145104508	3_CGI	OPLAH	36.515	24584	2	5	+	0.96	9.98	16.66	4.44	0	0	2.21	1.22	0	0	0	0.72	0	0.92	0	0	0	0.71	3.35	0.79	0.34	0	0	1.26	0.34	0	4.44	0	1.61	0.33	0	1.01	0	0	0	0	0	0
57	Liver	chr11:68778569-68778851	chr11:68778572-68778579	chr11:68778582-68778583	Intragenic_CGI	MRGPRF	49.475	2223	1	1	+	0.98	16.49	10.83	3.7	0	0	0	2.45	0	0	0.98	0.36	0	0	0	0	0	0	0	0.53	0	0	0	0.31	0	0.6	4.44	0.43	0	0.33	0	0.34	0	0	0	0	0	0
58	Liver	chr20:62461266-62462037	chr20:62461301-62461308	chr20:62461280-62461281	Intergenic_CGI	-	19.555	15150	1	2	-	0.94	13.01	12.08	5.92	0	0	1.1	0	1.75	0	2.94	3.94	0	0	0	0	0	0	0	0	0	0	0	0	0	0.3	0	0.43	0	0	0	0	0	0	0	0.64	0	0
59	Liver	chr2:191745286-191746599	chr2:191745961-191745968	chr2:191745960-191745961	Promoter_CGI	GLS	39.86	16867	2	1	-	1	11.71	11.25	7.4	0	0	0	0	0	0	0	0	0	0	0	0	0	0	0.33	0	0	0	0	2.51	0	2.7	0	0	0	1.31	0	0	0	0	0	0	0	0
60	Lung	chr11:829284-833558	chr11:830689-830696	chr11:830722-830723	Promoter_CGI	CD151	28.635	2404	1	3	+	0.95	0.43	0	0	15.08	20.75	2.21	25.07	3.5	26.35	4.9	4.66	119.15	127.84	2.9	1.01	0	0.71	0.33	0.53	0.34	0	0.47	0.31	0	0	0	0.43	0	4.93	0	0	0	0	0	0	0	0
61	Lung	chr6:6546370-6547230	chr6:6546604-6546611	chr6:6546594-6546595	Intragenic_CGI	LY86-AS1	37.505	22494	1	2	-	0.92	0	0	0	9.34	12.88	0	1.22	0	0	4.9	0	1.72	2.76	1.45	1.01	35.37	23.38	0	0.26	0	0	0	0	0	0	0	0	0.81	0	0	0	0	0	0	0	0	0
62	Lung	chr5:139227605-139228279	chr5:139228252-139228259	chr5:139228260-139228261	Intragenic_CGI	NRG2	17.475	20429	2	1	+	0.94	0	1.67	0.74	8.62	7.87	1.1	3.06	0	0.94	6.87	12.54	20.05	10.12	1.45	0	101.34	66.61	0	0	0	0	0	0.63	0	0.9	0	0	0	0	0	0	0	0	0	0	0	0
63	Lung	chr11:62690974-62691488	chr11:62691318-62691325	chr11:62691314-62691315	Intergenic_CGI	-	15.545	1945	1	1	-	1	0	0	0	6.46	7.87	0	0	0	0	0	0	0	0	0	0	0	0	0	0	0	0	0	0	0	0.3	0	0	0	0	0	0	0	0	0	0	0	0
64	Lung	chr2:128458844-128459937	chr2:128459316-128459323	chr2:128459327-128459328	Promoter_CGI	SFT2D3	69.63	16516	2	1	+	0.64	0	0	0	12.21	1.43	7.72	12.84	8.74	2.82	3.92	3.94	3.44	11.04	0	3.04	0.96	7.09	0	0	0	0	0	0	0	0	0	0	0	0	0	0	0	0	0	0	0	0
65	Lung	chr6:152623279-152623480	chr6:152623301-152623308	chr6:152623311-152623312	Intragenic_CGI	SYNE1	15.105	21707	1	1	+	0.91	0	0	0	3.59	8.59	0	0	0	0	5.89	1.07	0	0	1.45	0	0	0	0	0	0	0	0	0	0	0	0	0	0	0	0	0	0	0	0	0	0	0
66	Lung	chr18:3247293-3248257	chr18:3247345-3247352	chr18:3247332-3247333	Promoter_CGI	MYL12A	57.18	9080	2	1	-	0.79	0	0.42	0.37	2.87	8.59	0	7.34	12.24	0	22.56	1.79	0	0	4.35	2.03	0.96	2.83	0	0	0	0	0	0	0	0	0	0	0	0	0	0	0	0	0	0	0	0
67	Lung	chr2:127413696-127414171	chr2:127413701-127413708	chr2:127413728-127413729	Promoter_CGI	GYPC	132.63	16490	1	1	+	0.96	0	0	0	4.31	6.44	0	0	1.75	0.94	0	0.36	0	0	0	0	0	0	0	0	0	0	0	0	0	0	0	0	0	0	0	0	0	0	0	0	0	0
68	Stomach	chr3:13919939-13922335	chr3:13922177-13922184	chr3:13922158-13922159	Promoter_CGI	WNT7A	90.25	18280	4	1	-	0.97	0	0	0.37	0	0.72	14.34	28.73	0.87	6.59	0	0.72	0	0	0	0	0	0	0.33	0	0	0	0	0	0.34	0	0	0.43	0.81	0	0	0.34	0	0	0	0	0	0
69	Stomach	chr7:150496809-150498206	chr7:150497595-150497602	chr7:150497578-150497579	Promoter_CGI	TMEM176A	26.775	23029	1	2	-	0.97	0	0.42	0.37	0	1.43	14.34	16.51	1.75	1.88	0	0	0	0	0	0	0	0.71	2.01	0	0	0	0	0.94	0.34	0	0	0.86	0	0	0	0	0	0	0	0	0	0
70	Stomach	chr2:71126720-71129209	chr2:71127785-71127792	chr2:71127773-71127774	Promoter_CGI	VAX2	22.81	17726	1	3	-	0.97	0	0	1.48	0	1.43	12.13	9.78	1.75	1.88	0	0	0	0	0	0	0	0	0	0	0	0	0	0	0	0	0	0	0	0	0	0	0	0.74	0	0	1.13	0
71	Stomach	chr1:1935166-1935452	chr1:1935361-1935368	chr1:1935325-1935326	Promoter_CGI	KIAA1751	29.485	12883	2	4	-	0.99	0.87	0	0.74	0	0	8.82	12.84	0	0	0	0	0	0	0	0	0	1.42	0	0	0	0	0	0	0	0	0	0	0	0	0	0	0	0	0	0	0	0
72	Stomach	chr2:103235376-103236554	chr2:103235614-103235621	chr2:103235597-103235598	Promoter_CGI	SLC9A2	112.51	16312	2	2	-	1	0	0.42	0	0	0	11.03	10.39	0	0	0	0	0	0	0	0	0	0	0	0	0	0	0	0	0	0	0	0	0	0	0	0.68	0	0	0	0	0	0
73	Stomach	chr1:204042245-204044510	chr1:204043627-204043634	chr1:204043583-204043584	Promoter_CGI	SOX13	37.885	12977	1	4	-	0.98	0	0.42	1.48	0	0.72	6.62	14.67	0.87	0	0	0	0	0	0	0	0	0	0	0	0	0	0	0	0.34	0	0.37	0	0.4	0	0	0	0	0	0	0	0	0
74	Stomach	chr20:18036864-18038633	chr20:18037773-18037780	chr20:18037752-18037753	Promoter_CGI	OVOL2	22.075	14452	1	4	-	0.98	0.43	0	0.74	1.44	0	6.62	14.67	0	0	0	0	0	0	0	1.01	0	0	0	0	0	0	0	0	0.34	0	0	0	0.4	0	0	0	0.4	0	0	0	0	0
75	Stomach	chr18:56887091-56887665	chr18:56887611-56887618	chr18:56887561-56887562	Promoter_CGI	GRP	40.09	9217	2	6	-	0.98	0	0	0.37	0	0	9.93	10.39	0	0.94	0	0.36	0	0	0	0	0.96	0	0	0	0	0	0	0	0	0	0	0	0	0	0	0	0	0	0	0	0	0
76	Stomach	chr9:71788715-71789542	chr9:71789366-71789373	chr9:71789386-71789387	Promoter_CGI	TJP2	35.17	26227	1	1	+	0.96	0	0	0	5.03	0.72	26.47	12.84	17.48	159.99	5.89	0.72	1.15	0	0	0	0	0	0	0	0	0	0	0	0	0	0	0	0	0.33	0	0	0.8	0	0	0	0	0
77	Colon	chr8:80803688-80804324	chr8:80803766-80803773	chr8:80803760-80803761	Intergenic_CGI	-	10.645	25097	2	1	-	1	0	0	0	0	0	0	0.61	50.69	88.46	0	0	0	0	0	0	0	0	0	0	0	0	0	0	0	0	0	0	0	0	0	0	0	0	0	0	0	0
78	Colon	chr19:58238585-58239028	chr19:58238759-58238766	chr19:58238770-58238771	Promoter_CGI	ZNF671	39.38	11685	1	1	+	0.99	0	0	0	0	0	1.1	0.61	55.06	55.52	0	0.36	0	0	0	0	0	3.54	0	0	0.34	0	0	0	0	0.3	0	0	0	0	0	0	0	0	0	0	0	0
79	Colon	chr2:7571071-7571642	chr2:7571302-7571309	chr2:7571280-7571281	Intragenic_CGI	LOC100506274	43.87	17799	1	3	-	0.9	0	0	0	0	0.72	28.67	24.46	63.8	23.53	1.96	0	1.15	0	0	0	5.74	5.67	0	0	0	0	0	0	0	0	0	0	0	0	0	0	0	0	0	0	0	0
80	Colon	chr3:50374264-50375629	chr3:50375407-50375414	chr3:50375417-50375418	Promoter_CGI	RASSF1	50.355	18909	3	1	+	0.96	0	1.67	0.74	1.44	0.72	1.1	6.11	35.83	43.29	2.94	3.94	2.29	2.76	0	0	0	0	0	0	0	0	0	0	0	0	0	0	0	0	0	0	0	0	0	0	0	0
81	Colon	chr8:80803688-80804324	chr8:80803767-80803774	chr8:80803775-80803776	Intergenic_CGI	-	36.115	25097	1	1	+	1	0	0.42	0	0	0	0	0	25.35	51.76	0	0	0	0	0	0	0.96	0	0	0	0	0	0	0.31	0	0	0	0	0	0.33	0	0	0	0	0	0	0	0
82	Colon	chr11:46316875-46317485	chr11:46317150-46317157	chr11:46317119-46317120	Intragenic_CGI	CREB3L1	78.795	1762	1	6	-	0.9	0.43	0	0	0	0	7.72	34.24	74.29	0	0	0	0	14.72	0	0	0	0	0	0.26	0	0	0	0	0	0	0	0	0	0	0	0	0	0	0	0	0	0
83	Colon	chr2:114034594-114036041	chr2:114035378-114035385	chr2:114035442-114035443	Intragenic_CGI	PAX8	45.875	16407	1	6	+	0.93	0	2.08	0.37	0	0.72	13.23	13.45	14.86	54.58	0	0	0	2.76	0	0	0	7.09	0	0.26	0	0	0	0	0	0	0	0	0	0	0	0	0	0	0	0	0	1.26
84	Colon	chr10:94448693-94450479	chr10:94450319-94450326	chr10:94450341-94450342	Promoter_CGI	HHEX	29.305	1076	3	3	+	0.92	0	0	0	0	0.72	3.31	4.89	24.47	30.12	8.83	1.07	0	7.36	0	0	0	7.09	0	0	0	0	0	0	0	0	0	0	0	0	0	0	0	0	0	0	0	0
85	Colon	chr4:154143932-154144463	chr4:154144389-154144396	chr4:154144336-154144337	Intragenic_CGI	TRIM2	57.095	19412	2	6	-	0.98	0	0	0	0	0	0	0	38.46	13.18	0.98	0	0	5.52	0	0	0	0	0	0	0	0.39	0	0	0	0.3	0	0	0	0	0	0	0.4	0	0	0	0	0
86	Colon	chr9:71788715-71789542	chr9:71789365-71789372	chr9:71789348-71789349	Promoter_CGI	TJP2	38.255	26227	2	1	-	0.92	0	0	0	2.87	3.58	6.62	9.78	16.61	24.47	0	0.36	1.72	0	0	0	0	0	0	0	0	0	0	0	0	0	0	0	0	0	0	0	0	0	0	0	0	0
87	Colon	chr1:121260857-121261525	chr1:121261221-121261228	chr1:121261220-121261221	Promoter_CGI	EMBP1	82.235	12222	1	1	-	0.97	0	0	0	0	0.72	0	0	3.5	30.12	1.96	0	0	0	0	0	0	4.25	0	0	0	0	0	0	0	0.3	0	0	0	0	0	0	0	0	0	0	0	0
88	Colon	chr6:73330942-73333109	chr6:73332405-73332412	chr6:73332393-73332394	Promoter_CGI	KCNQ5	49.64	22523	3	1	-	1	0	0	0	0	0	0	0	11.36	20.7	0	0	0	0	0	0	0	0	0	0	0	0	0	0	0	0	0	0	0	0	0	0	0	0	0	0	0	0
89	Colon	chr1:48190756-48190992	chr1:48190786-48190793	chr1:48190843-48190844	Intergenic_CGI	-	27.2	14010	1	8	+	0.96	0	0	0	0	0	1.1	4.89	15.73	14.12	0	0	0	0	0	0	0.96	1.42	0	0.26	0	0	0	0	0	0	0	0.86	0	0	0	0	0	0	0	0	0	0
90	Colon	chr2:70313200-70315490	chr2:70313714-70313721	chr2:70313728-70313729	Promoter_CGI	PCBP1-AS1	53.5	17709	1	1	+	1	0	0	0	0	0	0	0	22.72	5.65	0.98	0	0	0	0	0	0	0	0	0	0	0	0	0	0	0	0	0	0	0	0	0	0	0	0	0	0	0
91	Colon	chr20:37302813-37303388	chr20:37302828-37302835	chr20:37302814-37302815	Intergenic_CGI	-	63.38	14706	2	2	-	0.95	0	0	0	0	0	2.21	6.11	10.49	17.88	0	0	0	0	0	0	0	2.13	0	0	0	0	0	0	0	0.3	0	0	0	0.33	0	0	0	0.37	0	0	0	0
92	Colon	chr4:42152766-42154984	chr4:42154847-42154854	chr4:42154892-42154893	Promoter_CGI	BEND4	35.485	19788	2	3	+	0.98	0	0	0	0	0	0	0	12.24	15.06	0	0	0	0	0	0	0	3.54	0	0	0.34	0	0	0	0.69	0	0	0	0	0	0	0.68	0	0	0	0	0	0
93	Colon	chr6:391188-393790	chr6:392448-392455	chr6:392482-392483	Promoter_CGI	IRF4	46.7	22309	2	2	+	0.99	0	0	0	0	0	0	0	11.36	15.06	0	0	0	0	0	0	0	2.83	0	0	0.34	0	0	0	0	0	0	0	0	0	0	0	0	0	0	0	0	0
94	Colon	chr19:51111184-51111519	chr19:51111319-51111326	chr19:51111383-51111384	Intergenic_CGI	-	11.22	11346	1	10	+	0.98	0	0.42	0	0	0	0	2.45	8.74	13.18	0	0	0	0	0	0	0	0	0	0	0	0	0	0	0	0	0	0	0	0	0	0.34	0	0	0	0	0	0
95	Colon	chr19:37095680-37096589	chr19:37096146-37096153	chr19:37096110-37096111	Promoter_CGI	ZNF529	45.88	10551	4	4	-	0.98	0	0	0	0	0	0	2.45	8.74	13.18	0	0	0	0	0	0	0	0	0	0	0	0	0	0	0	0	0	0	8.07	0.99	0	0	0	0	0	0	0	0
96	Colon	chr1:232941054-232941707	chr1:232941343-232941350	chr1:232941359-232941360	Intragenic_CGI	MAP10	56.565	13328	1	1	+	1	0	0	0	0	0	0	0	5.24	16	0	0	0	0	0	0	0	0	0	0	0	0	0	0	0.34	0	0	0	0	0	0	0	0	0	0	0	0	0
97	Kidney	chr11:406491-407871	chr11:407047-407054	chr11:407061-407062	Intragenic_CGI	SIGIRR	73.665	1709	1	1	+	0.92	0.43	0.42	0	0	0.72	0	0	0	0	25.51	49.43	4.01	45.07	0	0	0	0	0	0	0	0	0	0	0	0	0	0	0	0	0	0	0	0	0	0	0	0
98	Kidney	chr1:6507207-6509186	chr1:6507387-6507394	chr1:6507421-6507422	Intragenic_CGI	ESPN	21.77	14156	1	3	+	1	0	0	0	0	0	0	0	0	0	23.54	37.25	0	0	0	0	0	0	0	0	0	0	0	0	0	0	0	0	0	0	0	0	0	0	0	0	0	0
99	Kidney	chr5:58334836-58335881	chr5:58335798-58335805	chr5:58335778-58335779	Promoter_CGI	PDE4D	24.86	21159	1	2	-	0.99	0	0	0	0	0	0	0	0	0.94	22.56	33.31	0	0.92	0	0	0.96	0	0	0	0	0	0	0	0	0	0	0	0	0	0	0	0	0	0	0	0	0
100	Kidney	chr10:102586125-102588109	chr10:102586890-102586897	chr10:102586842-102586843	Intragenic_CGI	PAX2	44.465	51	2	6	-	1	0	0.83	0	0	0	0	0.61	0	0	16.68	39.04	0.57	0	0	0	0	0	0	0	0	0	0	0	0	0	0	0	0.4	0	0	0	0	0	0	0	0	0
101	Kidney	chr8:107669777-107670591	chr8:107670094-107670101	chr8:107670104-107670105	Promoter_CGI	OXR1	30.895	24257	1	1	+	1	0	0	0	0	0	0	1.22	0.87	0	40.22	14.69	0	0	0	0	0	0	0	0	0	0	0	0	0	0	0	0	0	0	0	0	0	0	0	0	0	0
102	Kidney	chr1:6507207-6509186	chr1:6507386-6507393	chr1:6507381-6507382	Intragenic_CGI	ESPN	17.58	14156	2	1	-	0.99	0	0	0	0	0	0	0	0	0	20.6	30.81	0	0	0	0	0.96	1.42	0	0	0	0	0	0	0	0	0	0	0	0	0	0	0	0	0	0	0	0
103	Kidney	chr17:18906909-18908243	chr17:18907526-18907533	chr17:18907523-18907524	Promoter_CGI	SLC5A10	37.45	7485	3	1	-	1	0	0	0	0	0	0	0	0	0	25.51	23.64	0	0	0	0	0	0	0	0	0	0	0	0	0	0	0	0	0	0	0	0	0	0	0	0	0	0
104	Kidney	chr8:107669777-107670591	chr8:107670437-107670444	chr8:107670432-107670433	Promoter_CGI	OXR1	44.375	24257	3	1	-	1	0	0	0	0	0	0	1.22	0	0	29.43	11.82	0	0	0	0	0	0	0	0	0	0	0	0	0	0	0	0	0	0	0	0	0	0	0	0	0	0
105	Kidney	chr1:32479102-32480583	chr1:32479618-32479625	chr1:32479617-32479618	Promoter_CGI	KHDRBS1	56.875	13678	2	1	-	1	0	0	0	0	0	0	0	0	0	36.3	0	0	0	0	0	0	0	0	0	0	0	0	0	0	0	0	0	0	0	0	0	0	0	0	0	0	0
106	Kidney	chr16:67571252-67572728	chr16:67572333-67572340	chr16:67572371-67572372	Intragenic_CGI	FAM65A	57.765	6798	1	3	+	0.97	0	1.25	0	0	0	0	5.5	0	0	17.66	18.63	0	0	0	2.03	0	1.42	0	0	0	0	0	0	0	0	0	0.43	0	0.33	0	0	0	0	0	0	0	0
107	Kidney	chr1:875730-878363	chr1:877892-877899	chr1:877888-877889	Intragenic_CGI	SAMD11	19.085	14295	2	1	-	1	0.87	0	0	0	0	0	0	0	0	9.81	16.84	0	0	0	0	0	0	0	0	0	0	0	0	0	0	0	0	0	0	0	0	0	0	0	0	0	0
108	Kidney	chr1:967966-970238	chr1:968561-968568	chr1:968526-968527	Intragenic_CGI	AGRN	40.405	14385	2	2	-	0.9	0	0.42	0	0	0	2.21	3.67	0.87	1.88	8.83	13.61	1.15	6.44	0	1.01	0	0	0	0.53	0.34	0	0	0	0	0	0	0	0	0	0	0	0	0	0	0	0	0
109	Kidney	chr8:9760750-9761643	chr8:9761557-9761564	chr8:9761613-9761614	Promoter_CGI	MIR124-1	20.48	25188	1	7	+	0.95	0	0	0	0	0	2.21	2.45	1.75	1.88	16.68	5.73	0	0	0	0	0	0	0	0	0	0	0	0	0.34	0	0	0	0	0	0	0	0	0	0	0	0	0
110	Pancreas	chr12:4273819-4274491	chr12:4273904-4273911	chr12:4273900-4273901	Intergenic_CGI	-	63.27	3195	1	1	-	1	0	0	0	0	0	2.21	4.89	0	0	0	0	148.94	219.82	0	0	0	0	0	0	0	0	0	0	0	0	0	0	0	0	0	0	0	0	0	0	0	0
111	Pancreas	chr11:829284-833558	chr11:830689-830696	chr11:830722-830723	Promoter_CGI	CD151	28.635	2404	1	3	+	0.95	0.43	0	0	15.08	20.75	2.21	25.07	3.5	26.35	4.9	4.66	119.15	127.84	2.9	1.01	0	0.71	0.33	0.53	0.34	0	0.47	0.31	0	0	0	0.43	0	4.93	0	0	0	0	0	0	0	0
112	Pancreas	chr10:45914374-45914883	chr10:45914624-45914631	chr10:45914666-45914667	Intragenic_CGI	ALOX5	74.67	742	1	3	+	0.9	0.43	0	0	0	0	0	87.43	0	0	1.96	0	12.6	100.25	0	0	0	0	0	1.32	0.67	0	0	0	0	0	0	0	0	2.3	0	0	0	0	0	0	0	0
113	Pancreas	chr1:22351917-22352194	chr1:22352008-22352015	chr1:22352003-22352004	Promoter_CGI	LINC00339	35.795	13174	2	1	-	1	0	0	0	0	0	0	0	0	0	0	0	12.6	81.86	0	0	0	0	0	0	0	0	0	0	0	0	0	0	0	0	0	0	0	0	0	0	0	0
114	Pancreas	chr16:88700455-88701573	chr16:88701175-88701182	chr16:88701211-88701212	Intergenic_CGI	-	21.79	7159	1	6	+	0.99	0	1.67	0	0	0	0	0	0	0	1.96	3.22	28.64	45.99	0	0	0	0	0.33	0	0	0	0	0	0	0	0	0	0	0	0	0	0	0	0	0	0	0
115	Pancreas	chr15:41785616-41788539	chr15:41787619-41787626	chr15:41787597-41787598	Promoter_CGI	ITPKA	25.23	5336	2	3	-	0.93	0	0	0.74	0	0	3.31	6.11	3.5	0.94	1.96	0.72	14.89	52.42	4.35	2.03	8.6	4.25	0	0	0	0	0	0	0	0	0	0	0	0	0	0	0	0	0	0	0	0
116	Pancreas	chr12:25055599-25056246	chr12:25055971-25055978	chr12:25056030-25056031	Intragenic_CGI	BCAT1	17.375	3104	1	6	+	0.96	0	0	0	0.72	0	0	1.83	6.12	11.29	0	0	36.09	25.75	0	0	0	0.71	0	0	0	0	0	0	0	0	0	0	0	0	0	0	0	0	0	0	0	0
117	Pancreas	chr19:46996327-46998437	chr19:46996860-46996867	chr19:46996849-46996850	Intragenic_CGI	PPP5D1	72.365	11059	3	1	-	0.95	0	2.5	0	0	0	2.21	0	0.87	0	5.89	8.24	24.06	37.71	5.8	1.01	0	0	0	0.53	0	0	0	0	0	0	0	0	0	0	0	0	0	0	0	0	0	0
118	Pancreas	chr14:92040411-92040876	chr14:92040692-92040699	chr14:92040690-92040691	Intergenic_CGI	-	63.76	5047	1	1	-	0.99	0	0	0	0	0	1.1	0.61	0	0	0.98	0	10.31	45.07	0	0	0	0	0	0	0	0	0	0	0	0	0	0	0	0	0	0	0	0	0	0	0	0
119	Pancreas	chr19:46996327-46998437	chr19:46996863-46996870	chr19:46996903-46996904	Intragenic_CGI	PPP5D1	18.705	11059	1	2	+	0.96	0	1.67	0	0	0	0	1.22	1.75	0	3.92	2.15	16.61	20.23	2.9	0	0	0	0	0	0	0	0	0	0	0	0	0	0	0	0	0	0	0	0	0	0	0
120	Pancreas	chr19:46996327-46998437	chr19:46997036-46997043	chr19:46997049-46997050	Intragenic_CGI	PPP5D1	57.385	11059	2	1	+	0.94	0	1.25	0	0.72	1.43	1.1	1.22	0	0.94	3.92	2.87	9.17	24.83	4.35	0	0	0	0	0	0	0	0	0	0	0	0	0	0	0	0	0	0	0	0	0	0	0
121	Pancreas	chr3:128719865-128721245	chr3:128720735-128720742	chr3:128720758-128720759	Promoter_CGI	EFCC1	103.095	18170	2	2	+	0.9	0	0.42	0.74	0	0	1.1	6.73	17.48	0	0	0	0	33.11	0	0	0	0	0	0	0	0	0	0	0	0.3	0	0	0.4	0	0	0	0.8	0	0	0	0	0
122	Pancreas	chr10:100993820-100994188	chr10:100993910-100993917	chr10:100993935-100993936	Intragenic_CGI	HPSE2	41.02	4	1	2	+	0.94	0	0.42	0	0	0	1.1	1.22	2.62	3.76	4.9	0	18.33	12.88	0	0	0	0	0	0	0	0	0	0	0	0	0	0	0	0	0	0	0	0	0	0	0	0
123	Pancreas	chr10:52177724-52178182	chr10:52177879-52177886	chr10:52177891-52177892	Intragenic_CGI	SGMS1	22.465	808	1	1	+	1	0	0	0	0	0	0	0	0	0	0	0.36	16.04	11.96	0	0	0	0	0	0	0	0	0	0	0	0	0	0	0	0	0	0	0	0	0	0	0	0
124	Pancreas	chr1:22351917-22352194	chr1:22352009-22352016	chr1:22352016-22352017	Promoter_CGI	LINC00339	9.03	13174	1	1	+	1	0	0	0	0	0	0	0	0	0	0	0	3.44	23.91	0	0	0	0	0	0	0	0	0	0	0	0	0	0	0	0	0	0	0	0	0	0	0	0
125	Pancreas	chr1:46668821-46669258	chr1:46668985-46668992	chr1:46668993-46668994	Promoter_CGI	POMGNT1	36.86	13975	1	1	+	0.97	0	0	0	0	0	0	1.83	1.75	1.88	0	0	4.58	20.23	0	0	0	0	0.67	0.79	0	0	0	0	0	0	1.85	0	0	0	0	0	0	0	0	0	0	0
126	Pancreas	chr1:116961182-116961542	chr1:116961455-116961462	chr1:116961439-116961440	Promoter_CGI	ATP1A1OS	48.65	12164	1	1	-	1	0	0	0	0	0	0	0	0	0	0	0	5.73	18.39	0	0	0	0	0	0	0	0	0	0	0	0	0	0	0	0	0	0	0	0	0	0	0	0
127	Pancreas	chr1:223936342-223937044	chr1:223936961-223936968	chr1:223936995-223936996	Intragenic_CGI	CAPN2	40.095	13183	2	3	+	0.99	0	0	0	0	0	0	0	0	0	0	0	0	21.15	0	0	0.96	1.42	0	0	0	0	0	0	0	0	0	0	0	0.33	0	0	0	0	0	0	0	0
128	Muscle	chr20:57224695-57226322	chr20:57224922-57224929	chr20:57224955-57224956	Promoter_CGI	STX16-NPEPL1	72.58	14929	2	2	+	0.79	0	0.42	1.11	0	0	3.31	7.34	13.98	47.05	19.62	5.01	0	3.68	49.3	9.13	0	2.13	0	0	0	0	0	0	0	0.3	0	0.43	0	0	0	0	0	0	0	0	0	0
129	Muscle	chr20:57224695-57226322	chr20:57225323-57225330	chr20:57225321-57225322	Promoter_CGI	STX16-NPEPL1	62.585	14929	4	1	-	0.85	0	0	0.74	0	0	0	0.61	10.49	7.53	15.7	6.09	0	0.92	29	7.1	0	1.42	0	0	0.34	0	0	0	0	0	0	0	0	0	0	0	0	0	0	0	0	0
130	Muscle	chr2:175208415-175209076	chr2:175208468-175208475	chr2:175208416-175208417	Intergenic_CGI	-	31.99	16764	2	6	-	0.87	0	0.42	0	0	0.72	5.51	1.22	0	0	0	0	0	0	21.75	1.01	11.47	3.54	0	0	0	0.39	0	0	0	0	0	0.43	0.4	0	0	0	0.4	0	0	0	0	0
131	Muscle	chr8:144503420-144503808	chr8:144503506-144503513	chr8:144503447-144503448	Intergenic_CGI	-	12.85	24518	1	6	-	0.98	0	0	0	0	0	0	1.83	0	0	0.98	0	0	0	20.3	1.01	0	0	0	0	0	0	0	0	0	0	0	0	0	0	0	0	0	0	0	0	0	0
132	Muscle	chr1:154732822-154733436	chr1:154733130-154733137	chr1:154733124-154733125	Intragenic_CGI	KCNN3	22.66	12480	2	1	-	0.93	0	0	0.37	0	0.72	1.1	2.45	1.75	0.94	0.98	1.79	0	0	18.85	1.01	0.96	0	0	0.53	0.34	0	0	0.63	0	0	0	0	0.81	0	0.41	0	0	0	0	0	0	0
133	Muscle	chr18:46474931-46479364	chr18:46475230-46475237	chr18:46475243-46475244	Promoter_CGI	SMAD7	47.05	9156	1	1	+	0.97	0	0	0	0	0	0	1.22	0	0	0.98	0	0	0	18.85	0	1.91	0	0	0	0	0	0	0	0	0	0	0	0	0	0	0	0	0	0	0	0	0
134	Muscle	chr7:556611-562845	chr7:560368-560375	chr7:560400-560401	Promoter_CGI	PDGFA	24.15	23737	3	3	+	0.93	0.43	0.42	0	0	1.43	1.1	3.06	0.87	0	0.98	0	0	0	15.95	1.01	0	1.42	0	0	0	0	0.47	0	0	0	0	0	1.21	0	0	0	0	0	0	0	0	0
135	Muscle	chr2:71192094-71192495	chr2:71192253-71192260	chr2:71192244-71192245	3_CGI	ATP6V1B1	50.075	17729	1	1	-	0.85	0	0	0.37	0	6.44	2.21	3.67	0.87	0	44.14	18.27	4.58	38.63	7.25	8.12	0.96	1.42	0	0.26	0	0	0	0	0	0.6	0	0	0	0	0	0	0	0	0	0	0	0
136	Muscle	chr2:175204843-175207553	chr2:175205200-175205207	chr2:175205255-175205256	Intergenic_CGI	-	46.08	16763	1	3	+	0.89	0	0	0	0	0	1.1	4.89	0	0	0	0	0	0	11.6	1.01	2.87	2.13	0	0	0	0	0	0	0	0	0	0	0	0	0	0	0	0	0	0	0	0
137	Muscle	chr17:1952919-1962328	chr17:1959420-1959427	chr17:1959446-1959447	Promoter_CGI	SMG6	18.39	7507	3	5	+	0.73	0	0.83	0.74	0	0.72	1.1	4.28	2.62	0.94	2.94	8.6	0	0	10.15	2.03	2.87	0.71	0	0	0	0	0	0	0	0	0	0	0	0	0	0	0	0	0	0	0	0
138	Muscle	chr2:233386614-233389161	chr2:233389061-233389068	chr2:233389086-233389087	Intragenic_CGI	PRSS56	69.11	17151	3	2	+	0.96	0	0	0	0	0	2.21	1.22	0	0	0	0	0	0	10.15	0	0	0	0	0	0	0	0	0	0	0	0	0	0	0	0	0	0	0	0	0	0	0
139	Skin	chr5:139227605-139228279	chr5:139228252-139228259	chr5:139228260-139228261	Intragenic_CGI	NRG2	17.475	20429	2	1	+	0.94	0	1.67	0.74	8.62	7.87	1.1	3.06	0	0.94	6.87	12.54	20.05	10.12	1.45	0	101.34	66.61	0	0	0	0	0	0.63	0	0.9	0	0	0	0	0	0	0	0	0	0	0	0
140	Skin	chr10:119293917-119297675	chr10:119293980-119293987	chr10:119293943-119293944	Intragenic_CGI	EMX2OS	47.17	222	2	7	-	0.97	0	0	0	0	0	3.31	1.83	0	0.94	18.64	16.12	0	0	4.35	1.01	87.95	77.24	0	0	0	0	0	0	0	0.3	0	0.43	0.81	0	0	0	0	0	0	0.64	0	1.26
141	Skin	chr2:219736132-219736592	chr2:219736468-219736475	chr2:219736503-219736504	Intragenic_CGI	WNT6	14.87	17020	1	6	+	0.99	0	0	0	0	0	0	0.61	3.5	0.94	1.96	0	0	0	0	0	47.8	41.81	0	0	0	0	0	0	0	0	0	0	0	0	0	0	0	0	0	0	0	0
142	Skin	chr6:6546370-6547230	chr6:6546604-6546611	chr6:6546594-6546595	Intragenic_CGI	LY86-AS1	37.505	22494	1	2	-	0.92	0	0	0	9.34	12.88	0	1.22	0	0	4.9	0	1.72	2.76	1.45	1.01	35.37	23.38	0	0.26	0	0	0	0	0	0	0	0	0.81	0	0	0	0	0	0	0	0	0
143	Skin	chr6:41604583-41606663	chr6:41606345-41606352	chr6:41606383-41606384	Promoter_CGI	MDFI	62.53	22338	1	4	+	0.97	0	0.42	0.37	0	0	3.31	4.28	0	0.94	0	0	0	0	0	0	30.59	12.05	0.33	0	0	0	0	0	0	0	0	0	0.4	0	0	0	0	0	0	0	0	0
144	Skin	chr5:1874907-1879032	chr5:1876394-1876401	chr5:1876448-1876449	3_CGI	IRX4	29.81	20969	1	6	+	0.98	0	0	0.37	0	0	1.1	0.61	0	3.76	0	0	0	0	0	0	19.12	21.26	0	0	0	0	0	0	1.03	0	0	0	0.4	0	0	0	0.4	0	0	0	0	0
145	Skin	chr3:194406440-194409045	chr3:194408833-194408840	chr3:194408820-194408821	Promoter_CGI	FAM43A	19.645	18584	5	1	-	0.92	0.43	0	0.37	0	0	1.1	0.61	2.62	1.88	1.96	2.15	0.57	2.76	0	0	10.52	11.34	0	0	0	0	0	0	0	0	0	0	0	0	0	0	0	0	0	0	0	0
146	Skin	chr12:54343622-54343848	chr12:54343757-54343764	chr12:54343702-54343703	Intergenic_CGI	-	26.175	3388	1	4	-	0.97	0	0	0.37	0	0	0	3.67	0.87	0	0.98	0	0	0	0	0	6.69	14.88	0	0	0	0	0	0	0.34	0	0	0	0	0	0	0	0	0	0	0	0	0
[truncated: 145 more columns]

## Sheet: S. Table4
Supplementary Table 4: Contribution from different tissues by MCTA-Seq tissue mapping
	Normal tissues																	Paired plasma samples from healthy individuals (original, n = 14)														Paired WBC samples from healthy individuals (original, n = 14)														Paired plasma samples from healthy individuals (normalised, n = 14)
	-	-	-	-	-	-	-	-	-	-	-	-	-	-	-	-	-	N13	N14	N19	N23	N24	N25	N27	N32	N29	N2	N32	N4	N22	N26	N13	N14	N19	N23	N24	N25	N27	N32	N29	N2	N32	N4	N22	N26	N13	N14	N19	N23
	Liver1	Liver2	Liver3	Lung1	Lung2	Stomach1	Stomach2	Colon1	Colon2	Kidney1	Kidney2	Pancreas1	Pancreas2	Muscle1	Muscle2	Skin1	Skin2	Pn13	Pn14	Pn19	Pn23	Pn24	Pn25	Pn27	Pn32	Pn29	Pn2	Pn3	Pn4	Pn22	Pn26	Twbc18	Twbc19	Twbc24	Twbc27	Twbc28	Twbc29	Twbc30	Twbc34	Twbc70	Twbc76	Twbc77	Twbc78	Twbc80	Twbc81	Pn13_nor	Pn14_nor	Pn19_nor	Pn23_nor
Liver	0.999848	0.999848	0.780368	0	0	0	0	0	0	0	0.00424887	0	0.0129421	0	0.00448671	0	0	0.0491678	0.017845	0.00484205	0	0.0103285	0.0680898	0.00330466	0.0215206	0.0324293	0.013314	0.0179279	0.0262287	0.00284577	0.0137289	0	0	0	0	0	0	0	0	0	0	0	0	0	0	0.0485975	0.0176584	0	0.00247898
Lung	0	0	0	0.922908	1	0	0.139675	0	0	0.0213492	0	0.176519	0.0667899	0	0.0325556	0.0680469	0.0437275	0	0.00278987	0	0	0	0.00412856	0	0.00412642	0	0	0	3.51731e-21	0	0	0	0	0	0	0	0	0	0	0	0	0	0	0	0	0	4.22452e-20	0	0
Stomach	0	0	0	0	0	0.746931	0.996431	0	0	0	0	0	0.253973	0.0537701	0	0	0	0	0	0	0	0	0	0	0	0	0	0	0	0	0	0	0	0	0	0	0	0	0	0	0	0	0	0	0	0	0	0	0
Colon	0	0.00155325	0	0	0	0	0.0024063	0.778179	0.999905	0.00806515	0	0	0	0	0	0	0.0232813	0	0	0.0010668	0	0	0	0	0.00131771	0	0	0	0.00121506	0	0	0	0	0	0	0	0	0	0	0	0	0	0	0	0	0	0	0	0
Kidney	0.0142985	0.00759873	0	0	0.00066015	0	0.00601897	0	0	0.946708	0.934257	0	0.0145974	0.0609383	0.00304332	0.00710438	0.000829822	0	0	0	0	0	0	0	0	0	0	0	0	0	0	0	0	0	0	0	0	0	0	0	0	0.000378987	0	0	0	0	0	0	0
Pancreas	0.00195144	0.00372079	0	0	0	0	0.0227172	0	0	0.00624307	0	0.634342	0.999981	0.00392262	0	0	0	0.000210029	0.00259009	0	0	0	0	0	0	0	0	0	0.00208835	0	0	0	0	0	0	0	0	0	0.000242215	0	0	0	0	0	0	0.000261595	0.000907306	0	0
Muscle	0	0	0.00526605	0	0.0150946	0	0.0428979	0.0586285	0	0.0989524	0	0	0.00546871	0.999337	0.235242	0	0	0	0	0	0	0	0	0	0	0	0	0.00709072	0	0	0	0	0	0	0	0	0	0	0	0	0	0	0	0	0	0	0	0	0
Skin	0	0	0.00256926	0.00363306	0.00213547	0	0	0	0	0.00345359	0	0	0	0.00044846	1.42439e-17	1	0.859578	0	0	0	0	0	0	0	0	0	0	0.00553809	0	0	0	0	0	0	0	0	0	0	0	0	0	0	0	0	0	0	0	0	0
[truncated: 133 more columns]

## Sheet: S. Table5
Supplementary Table 5: Total cfDNA concentrations and absolute values of liver-derived DNA
	Paired plasma samples from healthy individuals (original, n = 14)														Plasma samples from healthy individuals (n = 12)												Plasma samples from acute pancreatitis patients (n = 8)								Plasma samples from benign liver disease patients (n = 13)													Plasma samples from cirrhosis patients （n=17）
Patient ID	N13	N14	N19	N23	N24	N25	N27	N32	N29	N2	N32	N4	N22	N26	N6	N7	N8	N9	N11	N16	N17	N18	N20	N21	N28	N10	PA1	PA2	PA3	PA4	PA5	PA6	PA7	PA8	BLD5	BLD6	BLD7	BLD8	BLD9	BLD10	BLD11	BLD12	BLD13	BLD14	BLD15	BLD16	BLD17	P54	P55
Sample	Pn13	Pn14	Pn19	Pn23	Pn24	Pn25	Pn27	Pn32	Pn29	Pn2	Pn3	Pn4	Pn22	Pn26	Pn6	Pn7	Pn8	Pn9	Pn11	Pn16	Pn17	Pn18	Pn20	Pn21	Pn28	Pn10	Ppa1	Ppa2	Ppa3	Ppa4	Ppa5	Ppa6	Ppa7	Ppa8	Pbld5	Pbld6	Pbld7	Pbld8	Pbld9	Pbld10	Pbld11	Pbld12	Pbld13	Pbld14	Pbld15	Pbld16	Pbld17	Pci1	Pci2
cfDNA concentration (ng/mL)	5.1	10.4	17	39.2	5.1	6.4	7.3	not measured	1.2	13.8	5.9	4.4	6.5	8.3	46.4	5.4	6.2	7.2	10.65	10.65	10.65	10.65	10.65	10.65	10.65	10.65	10.65	10.65	10.65	10.65	10.65	10.65	10.65	10.65	8.1	7.68	11.7	7.89	7.2	8.61	1.56	5.91	2.19	8.58	4.65	6.3	4.98	125.4	13.3
Ges (liver)	83.5853	61.8626	27.4383	0	17.5585	145.258	8.04133	not measured	12.9717	61.2446	35.2582	38.4688	6.16584	37.9833	60.9806	56.101	0	14.84	50.9829	46.4827	17.1322	16.2512	95.1663	33.744	7.53572	29.012	55.5771	211.201	800.742	755.79	164.287	1326.82	125.893	358.145	816.771	649.187	322.78	93.4167	8.46148	26.8155	4.24973	8.73036	4.4716	80.0359	8.15992	29.4964	17.4576	0	64.8859
[truncated: 45 more columns]

## Sheet: S. Table6
Supplementary Table 6: Clinical characteristic of patients and control subjects
				Gender
	Group	Sample number	Age (years, means ± s.d.)	Male No. (%)	Female No. (%)
P(N)*	Plasma	26	56 ± 17	19 (73)	7 (27)
P(BLD)	Plasma	13	63 ± 12	4 (31)	9 (69)
P(PA)	Plasma	8	52 ± 16	5 (75)	2 (25)
P(Ci)*	Plasma	17	54±11	12 (71)	5 (29)
P(HCC)*	Plasma	30	62±10	26 (87)	4 (13)
note: The asterisks indicate the data from Wen L, Li J, Guo H, Liu X, Zheng S, Zhang D, et al. Genome-scale detection of hypermethylated cpg islands in circulating cell-free DNA of hepatocellular carcinoma patients. Cell Research 2015;25:1250-64.

## Sheet: S. Table7
Supplementary Table 7: Clinical data of cholelithiasis patients
Patient ID	Age	Gender	Disease	cfDNA (ng/mL, plasma)	AFP (ng/mL, <25)	CA19-9 (U/mL,0-37)	CEA (ng/ml,0-5)	HBsAg (IU/ml,<0.05)	ALT (U/L, 9-50)	AST (U/L, 15-40)	GGT (U/L, 10-60)	LDH (U/L, 109-245)	HBDH (U/L, 72-182)	TBIL (μmol/L, 3-21)	DBIL (μmol/L, 0-7)	ALP (U/L,35-100)
BLD5	53	Male	Hepatolithiasis	8.1	2.98	4.08	4.08	（-）	154	44	139	185	145	10.5	6	220
BLD6	54	Female	Hepatolithiasis	7.68	4	65.26	65.26	（-）	110	103	304	247	196	117.2	89.2	852
BLD7	53	Male	Choledocholithiasis	11.7	2.79	128.03	128.03	（-）	53	35	128	178	153	23.4	13.5	68
BLD8	55	Female	Choledocholithiasis	7.89	ND	ND	ND	（-）	15	21	26	ND	ND	8.9	2.5	82
BLD9	62	Female	Cholecystolithiasis	7.2	2.3	34.49	34.49	（-）	13	16	9	ND	ND	12.8	3	68
BLD10	59	Male	Cholecystolithiasis	8.61	2.51	2.72	2.72	（-）	21	25	12	195	165	21.8	5.7	65
BLD11	54	Female	Cholecystolithiasis	1.56	1.67	2.38	2.38	（-）	20	21	13	175	ND	9.5	2.1	86
BLD12	80	Male	Cholecystolithiasis	5.91	1.39	<2	<2	（-）	10	12	23	174	129	17.8	5.7	84
BLD13	56	Female	Cholecystolithiasis	2.19	3.82	9.02	9.02	（-）	12	15	17	147	116	13.3	3.1	74
BLD14	82	Female	Cholecystolithiasis	8.58	3.96	19.81	19.81	（-）	38	39	18	ND	ND	6.5	2	72
BLD15	66	Female	Cholecystolithiasis	4.65	3.55	8.05	8.05	（-）	16	20	22	ND	ND	13.3	2.8	92
BLD16	83	Female	Cholecystolithiasis	6.3	ND	ND	ND	（-）	＜8.0	14	11	182	164	9.1	3.6	69
BLD17	56	Male	Choledocholithiasis	4.98	ND	ND	ND	（-）	20	20	27	182	160	13.6	2.2	75

## Sheet: S. Table8
Supplementary Table 8: Clinical data of acute pancreatitis patients
Patient ID	Age	Gender	Severity	Aetiology	cfDNA(ng/mL, plasma)	AMY (U/L, 28-100)	LPS(U/L, <67)	uAMY(U/L, 0-490)	CHOL(mmlo/L, 3.1-7.0)	ALT (U/L,9-50)	AST (U/L,15-40)	GGT (U/L, 10-60)	LDH (U/L, 109-245)	HBDH(U/L, 72-182)	TBIL(μmol/L, 3-21)	DBIL(μmol/L, 0-7)
PA1	40	Male	Severe	Hyperlipidemic	15.2	150.2	223	994	16.16	23	15	69	329	305	24.2	11.5
PA2	45	Female	Severe	Hyperlipidemic	30.6	115	446	1386	9.56	12	13	38	224	199	9.9	2.8
PA3	65	Male	Severe	Biliary	25.2	557	861	14336	2.2	211	219	593	256	149	173.5	51.5
PA4	45	Male	Severe	Alcoholic	77.4	1443	>6000	7468.9	3.18	199	58	223	390	184	24.1	6.7
PA5	43	Male	Mild	Hyperlipidemic	5.79	69	164	470	9.4	70	34	82	173	119	10.5	4.3
PA6	60	Male	Severe	Biliary	15.9	1209	1400	NA	4.66	326	82	527	139	107	80.7	51.6
PA7	83	Female	Severe	Biliary	22.8	1270	2110	1548	3.06	53	30	657	138	127	8.8	4.6
PA8	37	Male	Mild	Biliary	10.65	161	198	3370	5.59	180	32	524	153	122	28.6	16.6
